# Supplementary material for: Reasons for non-attendance to cervical cancer screening and acceptability of HPV self-sampling among Bruneian women: A cross-sectional study
Source: PLoS One. 2022 Mar 14;17(3):e0262213. doi: 10.1371/journal.pone.0262213 (PMC8920207; doi:10.1371/journal.pone.0262213)
Supplement: S1 Dataset — (XLSX) [file pone.0262213.s007.xlsx]

## Sheet: DataDictionary
Variable Name	Variable description	Codes (if applicable)	Code description
pin	Patient Identification Number	numeric
actAge	Participant's acutal age (in years)	numeric
age	Participant's age group	1	20-24
		2	25-29
		3	30-34
		4	35-39
		5	40-44
		6	45-49
		7	50-54
		8	55-59
		9	60-65
race	Participant's race	1	Malay
		2	Chinese
		3	India
		4	Others
ed	Highest education attained	1	Primary school
		2	Secondary school
		3	College/ University
m_status	Marital status	1	Married
		2	Divorced
		3	Widowed
occu	Participant's occupation	0	Unemployed
		1	Government employee
		2	Privated employee
		3	Student
		4	Housewife
		5	Retired
f_income	Family income	1	<$500
		2	$500-$999
		3	$1000-$1999
		4	$2000-$2999
		5	$3000-$5000
		6	>$5000
n_births	Number of births	0	0
		1	1
		2	2
		3	3 or more
last_pt	Last Pap test done	0	Never
		1	Before 2008
		2	2009 - 2011
		3	2012 - 2014
hpv_vac	Participants had all 3 doses of HPV vaccination?	0	Never
		1	Yes
		2	Not completed
mr	Participant's major reasons for not getting a Pap test in the previous 4 years	1	I feel embarassed being examined by a doctor or nurse
		2	I am scared of pain because of previous bad experience(s)
		3	I am scared of getting a bad result
		4	I can't find the time as I'm too busy at home
		5	I can't find the time as I'm too busy at work
		6	Nobody to send me to clinic
		7	Nobody is looking after child(ren) at home
		8	Difficult to get permission from employer
		9	I have never heard of a Pap Test
		10	I don't know what cervical cancer is
		11	Not necessary as I am healthy
		12	Not necessary as I am not child-bearing anymore
		13	Not necessary as I don't have menses anymore
		14	Not necessary as I don't have a partner anymore
		15	Not necessary as I have already had my HPV vaccination
		17	Others
		18	I have forgotten about it
		19	I did not receive any invitation
Attitude questions, with same Likert scale responses		1	Strongly agree
a_q1	"I believe that I am healthy and free of any disease"	2	Agree
a_q2	"Having a Pap test taken is beneficial for my health"	3	Neutral
a_q3	"Like any women, I am susceptible for my health"	4	Disagree
a_q4	"Cervical cancer can be severe and may lead to death"	5	Strongly disagree
i_q1	"Would you like to get more information about Pap test?"	1	Yes
		2	No
		3	Don’t know
i_q2	"Where or from whom would you like to get more information about the Pap test?"	1	Radio
		2	Healthcare worker
		3	SMS/ Whatsapp
		4	Television (RTB)
		5	Ministry of Health's website
		6	Posters/ Banners
		7	Newspaper
		8	Social media (e.g. Facebook)
		9	Don’t know
		10	Others
didSS	Participant joined self-sampling?	y/n	y = Yes; n = No
S2 questions, with same Likert scale responses
ss_q1	I thought the instructions were clear	1	Strongly disagree
ss_q2	It was easy to do the swab	2	Disagree
ss_q3	Taking the sample with the swab was painful	3	Neutral
ss_q4	Taking the sample was uncomfortable to do	4	Agree
ss_q5	I felt embarassed doing the self-sampling	5	Strongly agree
ss_q6	It was convenient to do without having to undergo a Pap Test
ss_q7	I am confident I did it correctly
ss_q8	I want to use this method next time
ss_q9	I prefer to do this at home
ss_q10	I would recommend this method to other women
ss_q11	I trust that the result of this self-sampling will be accurate
ss_q12	I would like to attend for a proper Pap Test in clinic next time
hpvResYN	Tested positive for HPV?	y/n	y = Yes; n = No

## Sheet: MinimalDataset
pin	actAge	race	ed	m_status	occu	f_income	n_births	last_pt	hpv_vac	mr	a_q1	a_q2	a_q3	a_q4	i_q1	iq21	iq22	iq23	iq24	iq25	iq26	iq27	iq28	iq29	iq210	didSS	ss_q1	ss_q2	ss_q3	ss_q4	ss_q5	ss_q6	ss_q7	ss_q8	ss_q9	ss_q10	ss_q11	ss_q12	hpvResYN
38	54	1	2	1	4		3	1	0	9	1	4	2	3	1			y	y							n
17	35	1	3	1	1	5	3	3	0	1	5	1	1	1	1	y			y			y	y			y	5	5	1	1	1	3	5	5	5	5	3	3	y
126	25	1	3	1	4	2	2	0	2	17	1	1	1	1	1								y			y	5	5	1	1	2	5	5	5	4	5	5	2	n
39	51	2	1	1	4		1	1	0	2	3	3	3	3	2									y		y	4	4	2	4	2	4	3	4	4	4	3	2	n
68	52	1	3	1	1	5	3	2	0	18	3	1	2	1	1		y	y		y			y			n
186	43	1	3	1	4	6	0	3	2	18	3	1	2	1	1					y			y			y	5	5	2	2	2	5	4	5	4	5	5	5	n
53	51	1	2	3	4		1	2	1	18	1	1	4	2	1	y	y									y	5	4	2	2	2	5	4	4	4	4	4	4	n
131	52	1	2	1	4	2	3	2	0	18	4	2	2	2	1		y									y	4	4	1	1	1	4	4	4	4	4	4	4	n
165	52	1	3	1	1	4	3	3	2	18	5	1	3	2	1			y								y	5	5	1	1	1	5	3	5	5	5	3	3	n
15	62	1	2	1	4	1	3	1	0	18	3	1	2	1	1		y									y	4	4	2	2	2	4	4	4	2	4	4	4	n
63	33	1	2	1	4		0	3	0	4	3	1	3	1	1		y					y	y			y	5	5	1	1	1	5	5	5	5	5	5	1	n
158	35	1	2	1	1	2	3	3			4	1	2	3	1			y								y	5	5	1	1	1	5	5	5	5	5	5	5	n
58	31	1	3	1	1	3	0	0	0	17	2	2	3	2	1				y							n
56	25	1	2	1	4	1	2	3	0	17	1	3	5	3	1			y					y			n
144	40	1	3	1	1	3	2	3	0	19	3	1	2	2	1		y									y	4	5	2	2	2	4	4	4	4	4	4	2	n
29	35	1	2	1	4	3	3	3	0	19	4	2	2	2	1		y									n
166	36	4	2	1	4		1	0	0	19	4	1	2	2	1		y									y	5	5	1	1	1	5	5	5	1	4	5	5	y
67	39	1	3	1	1	3	2	1	0	19	4	2	2	2	1				y				y		y	y	4	4	4	3	2	4	4	3	4	4	3	4	n
162	51	1	2	1	2	4	3	1	2	19	4	2	2	2	1	y		y	y				y			y	4	4	4	2	2	4	4	4	3	4	3	3	n
146	56	1	2	2	4	1	3	0	2	19	3	1	3	3	1		y									y	4	4	3	4	2	4	4	4	2	5	3	5	n
168	29	1	3	1	2	3	0	0	1	5	2	1	2	2	1					y			y			y	5	5	1	4	1	5	3	4	3	4	3	2	y
137	58	1	3	1	5	5	3	3		17	4	2	2	2	1		y									y	5	5	2	2	2	5	5	5	4	4	4	3	n
9	34	1	3	1	1	4	0	0	2	17	4	1	1	1	1	y	y		y	y	y	y	y			n
84	40	1	3	1	1	4	3	2	0	17	3	1	2	1	1		y									y	5	5	1	1	1	5	5	5	5	5	5	3	n
104	28	1	2	1	1	2	1	0	0	17	3	2	3	3	1	y	y		y							y	5	5	1	1	1	5	4	5	3	4	4	4	n
71	36	1	3	1	4	4	3	3	1	17	3	2	2	1	1			y		y						n
102	36	1	3	1	1	4	3	3	0	17	1	1	1	1	1	y	y	y			y		y			y	4	4	3	3	4	4	4	4	3	4	3	4	n
125	37	1	2	1	1	2	2	3	0	17	3	1	2	1	2		y	y		y	y		y			y	4	4	2	2	2	4	4	4	3	4	4	4	n
22	38	1	2	1	1	3	3	2	1	17	3	2	3	3	1					y						n
90	40	1	2	1	4	1	3	3	0	17	4	1	3	1	1		y									n
2	47	1	2	1	4	6	3	1	0	17	3	1	1	1	1	y	y	y	y	y	y	y	y			y	5	5	1	1	1	5	5	5	5	5	3	1	n
8	47	1	2	1	2	3	3	2	0	17	4	1	2	1	1	y	y	y	y	y	y	y	y			n
20	65	1	2	1	4		3	3	2	17	3	1	4	1	1	y	y		y							n
69	42	1	2	1	1	3	3	2	1	15	2	1	1	1	1	y	y	y					y			n
183	33	1	3	1	1	4	0	2	1	15	3	2	2	1	1			y		y						y	5	5	2	2	1	5	5	5	3	5	5	5	n
138	55	1	2	1	1	4	3		2	13	2	1	2	2	1		y									y	1	1	2	2	2	1	1	1	2	1	1	2	n
27	62	1	3	1	5		3	3	0	13	2	2	3	2	1		y									n
149	59	1		1	1	3	1	3	1	13	3	1	3	1	1		y									y	1	1	1	2	2	5	4	4	2	4	3	3	n
91	61	1	3	1	5	1	3	3	0	13	2	2	2	1	1			y					y			n
92	49	1	2	1	2	1	3	1	0	12	3	2	3	3	1		y	y								n
94	63	1	1	1	4		3	1	0	12	4	2	3	1	1		y				y					n
145	64	1	2	1	5	1	3	0	2	12	3	2	2	1	2											y	4	4	2	4	2	4	4	4	2	4	3	4	n
97	34	1	3	1	1	3	0	0	2	12	3	3	2	2	1		y									y	5	5	2	3	4	5	5	4	5	5	3	3	n
43	46	2	2	1	2	3	2	1	0	11	3	3	3	3	1			y								y	4	4	1	1	1	3	3	4	2	4	3	4	n
170	54	1	3	1	5	6	3	3	2	11	2	1	1	1	1		y	y		y	y		y			n
133	35	1	3	1	1	5	0	0	2	11	2	2	2	3	1	y		y	y		y	y	y			n
31	50	1	2	1	1	4	3	0	2	11	3	1	2	1	1		y			y						y	5	5	1	1	1	5	5	5	5	5	5	3	n
45	53	4	3	1	2	2	3	3	0	10	4	2	2	1	1		y									n
167	57	1	2	1	4	1	2	0	1	9	4	2	4	4	1		y									y	4	4	2	2	2	4	4	4	3	4	4	4	n
118	26	1	2	1	4		0	0	1	9	1	1	1	1	1		y									y	5	3	4	2	1	5	5	3	5	5	5	3	n
134	26	1	3	1	2	2	0	0	0	9	1	2	3	3	1		y									y	4	4	3	4	2	4	4	4	4	4	4	4	n
37	44	1	2	1	4	3	3	2	0	9	3	2	3	1	1	y		y		y						n
81	23	1	2	1	4	3	1	0	2	9	1	1	3	1	1			y								y	5	5	1	1	1	5	5	5	4	5	5	5	n
54	50	1	2	1	2	3	3	0	0	9	1	1	4	1	1		y									n
95	53	1	3	1	1	5	3	3	0	8	3	2	3	1	1	y	y	y	y	y	y	y	y			y	5	5	2	1	1	5	5	5	2	5	5	5	n
70	49	2	2	1	2	1	0	1	0	8	3	2	3	3	3		y									y	4	4	1	1	1	4	4	4	4	4	4	3	n
181	55	1	2	1	4		2	0	2	8	2	2	2	2	1	y			y						y	y	4	4	3	2	2	4	4	4	3	4	4	2	n
117	38	1	2	1	2	2	3		2	8	4	1	3	1	1				y				y			n
161	41	1	3	1	1	5	3	2	0	8	3	2	3	2	1		y									y	5	5	1	1	1	5	5	5	5	5	5	5	n
12	45	1	2	1	1	3	3	3		8	5	1	2	1	1		y									n
25	30	1	2	1	2	2	0	3	1	8	3	1	2	3	1			y	y							n
132	54	1	2	1	1	4	3	3	0	8	2	2	2	2	1					y						y	5	5	3	2	1	5	4	5	1	5	5	5	n
33	31	1	2	1	4	1	2	3	1	7	1	2	4	2	2		y									n
40	48	1	2	1	2	2	3	1	1	7	4	1	2	2	1		y									n
6	39	1	2	1	4		3	0		6	4	1	2	2	1		y		y							n
21	44	1	2	2	4		3	3	0	6	4	1	2	2	1		y	y			y	y				n
153	28	1	2	1	1			0	2	5	2	1	3	4	1		y									y	4	5	5	5	4	4	4	4	4	4	5	5	n
59	48	1	3	1	1	4	3	1	0	5	4	1	1	1	1			y		y			y			n
123	33	1	3	1	1	4	2	0	1	5	2	2	2	2	1		y									y	5	4	4	3	3	4	4	4	4	4	3	4	n
140	27	1	2	1	1	3	0	0	2	5	4	1	2	2	1		y									n
34	36	1	3	1	1	5	1	2	0	5	2	2	2	1	1		y	y								n
119	27	1	2	1	1	2	0	0	1	5	2	2	1	1	1		y									y	5	5	2	2	1	5	4	4	4	4	4	4	n
185	33	1	2	1	1	3	3	3	0	5	3	2	2	2	1		y	y	y							y	5	5	2	2	2	5	5	5	2	3	4	3	n
184	50	1	2	1	2	3	3	3	1	5	2	2	2	1	1		y									n
106	29	1	2	1	2	2	3	3	0	5	2	1	1	1	1	y	y			y						y	4	5	2	1	2	5	4	5	4	5	5	5	n
128	39	1	2	1	2	3	3			5	3	1	3	1	2		y									y	5	5	1	1	1	5	5	5	5	5	5	1	n
105	41	1	3	1	1	5	3	3	0	5	1	1	1	1	2		y		y							y	5	5	1	1	2	5	4	5	5	5	4	3	n
64	48	1	2	2	1	2	2	3	0	5	3	2	2	2	1						y		y			n
174	48	1	2	1	1	3	3	3	0	5	4	2	2	1	1		y									n
75	50	1	2	1	1	3	3	3	1	5	5	1	1	1	1		y									y	4	4	2	2	1	5	5	5	5	5	5	5	n
110	50	1	2	1	2	2	3	1	2	5	4	2	2	2	1		y									y	5	5	1	1	1	5	5	5	5	5	5	5	n
107	57	1	1	1	2	3	2	2	0	4	2	2	2	2	2			y								y	4	4	2	2	2	4	4	4	4	4	5	4	n
78	59	1	1	1	4		0	0	0	4	2	2	2	2	1		y									y	4	4	2	2	2	5	4	4	4	4	4	4	n
93	63	1	2	1	4		3	1	0	4	3	2	3	1	1						y					n
122	64	1	2	3	4		3	2	0	4	2	2	2	2	1	y			y			y				n
55	49	1	2	1	1	3	3	1	0	4	4	2	2	2	1		y									n
44	52	1	2	1	6	2	2	3	0	4	1	2	3	2	3			y								n
47	60	2	2	1	4	1	3	1	0	4	1	3	3	1	3		y									n
7	30	1	2	1	4	1	3	3	1	4	3	2	4	5	1									y		y	5	5	2	2	4	4	4	5	4	5	4	3	n
169	30	1	2	1	4		3		2	4	2	1	3	2	1								y			y	5	5	2	2	1	5	4	5	5	5	5	3	y
109	38	1	3	1	1	5	1	2	0	4	3	1	1	1	1		y			y			y			y	5	5	1	1	5	5	5	5	5	5	3	4	n
154	39	1	3	1	1	5	3	3	2	4	4	1	2	1	1		y						y			y	5	5	1	1	1	5	4	5	3	5	4	5	n
57	25	1	2	1	4		3	3	1	4	1	1	2	2	1				y							n
48	36	1	2	1	4		3	3	1	4	4	2	2	2	1			y								y	5	5	2	2	1	4	4	4	3	4	4	4	n
139	36	4	2	1	4	3	3	3	0	4	4	1	2	2	1	y	y		y	y	y	y	y			y	5	5	1	1	1	5	5	5	5	5	5	5	n
62	39	1	1	1	4	2	0	1	0	4	3	4	1	1	1	y										y	4	4	2	2	2	4	4	4	4	4	4	4	n
129	45	1	1	3	0		3	3	1	4	3	2	2	2	1					y						y	5	4	2	2	1	4	4	4	4	5	4	3	n
172	49	1	1	3	4	1	2	2	2	4	2	1	2	2	1		y									y	4	4	3	2	4	4	4	4	3	3	4	4	n
182	54	4	1	1	2	1	1	0	0	3	4	4	4	3	2		y									n
18	34	1	3	1	1	3	0	0	1	3	2	1	2	1	1		y		y	y						y	5	5	1	1	1	5	5	5	1	5	3	5	n
32	44	1	2	1	2	2	1	1	0	3	3	2	3	2	1		y									n
16	48	2	2	1	6	2	3	3	2	3	4	2	2	2	1		y									n
163	50	1	2	1	1	3	3	1	2	3	4	1	3	1	1	y	y		y	y	y	y	y			y	5	5	1	1	1	5	5	5	2	5	5	5	n
26	51	4	2	1	2	2	0	0	0	3	4	2	4	4	1		y									n
171	26	1	3	1	4		0	0	0	3	2	1	2	2	1	y	y		y	y	y	y				n
127	42	1	2	1	4		3			3	3	2	2	2	1		y									y	4	4	2	2	2	4	4	4	4	4	4	3	n
85	43	1	3	1	1	5	3	3	0	3	2	1	2	3	3	y	y	y	y	y	y		y			y	4	4	2	2	2	4	4	4	4	4	4	4	n
49	45	1	3	1	1	5	3	3	0	3	2	1	1	1	1		y					y				y	5	5	3	5	1	5	5	5	3	5	4	3	n
100	49	1	3	1	2	4	3	1	0	3	4	1	1	1	1		y									n
74	51	1	2	1	1	4	3	1	0	3	2	3	3	3	3		y									n
164	25	1	3	1	2	3	0	0	1	3	3	1	2	1	1					y					y	n
98	37	1	3	1	1	2	1	2	1	3	2	1	3	1	3					y	y					n
41	42	1	2	1	4			3	0	3	3	1	2	1	1		y	y					y			n
35	45	1	2	1	4		0	2	0	3	4	2	2	2	1		y									n
46	49	1	3	3	1	5	1	1	0	3	4	2	2	1	1			y								y	5	4	2	2	2	5	4	5	4	4	5	5	n
148	53	1	3	1	1	5	3	1	2	3	4	2	2	2	2	y			y				y			n
176	54	1	2	1	4	1	3	3	2	3	2	1	4	4	1		y									n
5	55	1	2	1	1	3	3	2	0	3	2	3	3	2	3										y	n
72	62	1	2	3	5	3	0	2		3	3	2	2	2	3					y						n
113	31	1	2	1	4	4	2	3	2	3	2	1	3	3	1				y							y	5	5	2	1	1	5	5	5	4	5	4	4	n
175	42	4		1	4	3	3	0	0	3	3	1	2	2	1		y									y	4	4	4	2	2	5	5	5	5	5	5	5	n
135	47	1	2	1	2	1	1	1	1	3	3	2	2	1	1		y									y	5	5	1	1	1	5	5	5	5	5	5	1	n
52	48	1	2	1	4		1	1	0	3	5	5	1	1	1		y						y			y	5	5	5	2	2	5	5	5	5	5	5	1	n
24	49	1	1	2	4		3	2	0	3	2	1	3	3	1		y									n
76	54	1	2	1	1	2	3	2		3	4	1	3	2	1	y	y		y							n
50	65	1	2	1	4	1	3	1	0	3	5	3	3	2	1		y									n
115	26	1	2	1	4	3	3	2	0	2	2	2	3	3	3									y		y	4	5	1	2	1	3	4	5	3	3	3	1	y
159	39	1	3	1	1	5	3	3	2	2	3	2	2	2	1			y		y			y			y	1	1	2	2	1	1	1	1	1	1	1	2	n
11	41	1	1	1	1	2	3	0	2	2	4	1	3	1	1								y			n
116	50	1	2	1	2	1	3	1	0	2	1	2	2	1	1			y			y					n
83	26	1	2	1	4		3	0	2	2	3	2	2	3	1			y								y	5	5	1	1	1	5	4	5	5	5	5	1	n
114	29	1	3	1	1	4	2	0	2	2	3	2	2	1	1			y		y	y					y	5	5	1	1	1	5	4	5	5	5	4	3	n
60	37	1	2	2	2	1	2	1	0	2	3	1	2	1	1		y									n
152	43	1	2	1	1	5	1	2	2	2	3	1	1	1	1					y						y	1	1	2	2	2	1	1	1	5	1	1	2	n
66	52	1		1	1	3	1	1	2	2	4	2	2	2	1	y	y		y	y						n
103	24	1	2	1	4	1	3	0	0	2	2	2	2	4	2		y									y	5	5	1	1	1	1	5	5	1	5	1	5	n
155	39	1	3	1	1	4	3	3	2	2	3	1	2	1	1		y									y	5	5	1	1	1	5	4	5	4	5	4	3	n
23	39	4	1	2	2	1	2	0	0	2	4	1	3	2	3									y		n
179	46	1	3	3	1	5	3	3	0	2	2	2	2	1	1		y						y		y	n
28	47	1	1	1	4		3	1	0	2	3	2	3	2	1		y	y				y	y			n
51	55	1	2	1	4	3	3	1	0	2	4	2	3	2	1	y		y	y				y			n
99	57	1	1	1	4		3	3	0	1	2	2	2	2	1				y							y	4	4	5	5	4	4	4	5	4	4	3	4	y
30	52	1	2	1	2	3	3	3	0	1	2	1	2	2	1		y		y	y	y	y				n
79	27	2	2	1	2	2	1	0	0	1	2	2	3	3	1		y	y								y	5	5	2	2	2	4	4	4	3	5	5	4	n
142	38	1		1	4		2		0	1	1	2	2	2	1	y		y	y	y			y			y	5	5	2	2	1	5	5	5	5	5	5	4	n
151	45	1	3	1	1	5	3	3	2	1	2	2	2	1	1			y	y	y			y			n
157	49	1	3	1	1	5	0	0	0	1	3	1	1	1	1	y	y	y	y	y			y			y	5	5	4	4	2	1	4	4	4	4	4	4	y
180	50	1	2	3	4		3	2	2	1	3	2	3	2	3			y	y							n
36	57	1	3	1	4	3	3	2	0	1	2	2	1	1	1			y								y	5	5	1	1	5	5	5	5	5	5	5	1	n
96	27	1	2	1	4	1	1	0	0	1	4	1	2	1	1			y								y	5	5	2	2	1	5	4	5	5	5	4	2	n
141	27	1	3	1	4	3	0	0	0	1	2	2	1	1	1		y			y						y	5	5	1	1	1	5	5	5	4	5	4	2	n
160	30	1	3	1	1	3	2	3	1	1	2	1	2	1	1	y			y				y			y	5	5	2	2	2	5	5	5	2	5	5	5	n
147	35	1	3	1	1	5	3	3	0	1	3	1	2	1	1				y			y	y			y	5	5	1	1	1	5	5	5	5	5	5	5	n
88	43	1	3	1	1	4	3	3	0	1	3	2	3	1	1		y						y			y	4	4	2	2	2	4	4	4	2	4	4	3	n
156		1	3	1	1	5	2	3	2	1	4	1	2	2	1		y			y						n
80	24	1	2	1	4		1	0	0	1	3	2	3	2	3		y	y		y						y	1	1	5	5	5	5	4	5	5	5	5	5	n
111	26	1	1	1	4	3	0	0	2	1	3	3	3	2	1		y									y	4	4	2	2	2	4	4	4	4	4	4	4	y
108	36	1	3	1	1	3	0	0	0	1	3	2	2	2	1		y									y	5	5	1	2	1	4	4	4	5	5	4	3	n
173	41	1	2	1	4	1	3	3	0	1	3	2	2	2	1		y									y	5	5	2	2	2	5	4	5	2	4	4	4	n
65	49	1	2	1	4	4	3	3		1	1	1	1	1	1				y							y	5	5	1	1	1	5	5	5	5	5	5	2	n
89	49	1	1	2	2	1	3	2	0	1	4	2	4	4	1		y	y								y	4	4	3	4	2	4	4	4	4	4	4	3	n
1	50	1	3	1	1	5	3	2	1	1	3	1	3	2	1					y			y			n
124	50	1	3	1	1	3	3	3	2	1	4	2	1	1	1		y						y			y	5	5	1	1	1	5	4	4	3	4	3	3	n
42	51	1	3	1	4	5	3	1	0	1	4	1	2	1	1	y	y	y	y	y	y	y	y		y	y	5	5	5	2	1	5	4	5	5	5	4	4	n
73	51	1	2	3	2	2	3	1	0	1	4	1	2	1	1								y			n
150	51	1	2	1	2	2	3	3	0	1	2	2	3	3	3		y									y	5	5	2	2	2	4	4	4	4	4	4	2	n
14		1	2	1	4	2	3	1	0		3	1	3	1	1	y			y							n
13	54	1		2	1	2	3	3			3	3	3	3	3											n
130	63	1	1	1	5	1	3	2	2		2	2	2	2	1	y		y	y							y	4	4	1	1	1	5	5	5	5	5	5	5	n
86	39	1	2	1	1	1	3	3	0		3	2	2	2	1	y	y		y							y	5	5	5	2	2	5	5	5	5	5	5	5	y
178	51	1	2	1	4	1	0	1	1		3	2	4	2	1		y									y	5	4	2	1	1	4	4	4	2	4	4	2	n
4	55	1	3	1	5		3	3	0		2	2	3	2	1											n
19	58	1	3	1	1	5	3	3	2		4	2	3	2	1			y								n
10	65	1	2	1	5		3	1			2	2	3	1	2											n
